# Supplementary material for: ﻿Three new species of the genus Metapocyrtus Heller 1912, subgenus Orthocyrtus Heller 1912 (Coleoptera, Curculionidae, Entiminae, Pachyrhynchini), from Mindanao Island, Philippines
Source: Zookeys. 2022 Mar 9;1088:115–28. doi: 10.3897/zookeys.1088.79021 (PMC8927093; doi:10.3897/zookeys.1088.79021)
Supplement: XML Treatment for Metapocyrtus (Orthocyrtus) regalis [file zookeys.1088.79021-treatment1.xml]

<!DOCTYPE tp:taxon-treatment
  PUBLIC "-//TaxonX//DTD Taxonomic Treatment Publishing DTD v0 20100105//EN" "tax-treatment-NSO.dtd">
<tp:taxon-treatment xmlns:tp="http://www.plazi.org/taxpub"><tp:treatment-meta><kwd-group><label>Taxon classification</label><kwd>
              <named-content content-type="kingdom">Animalia</named-content>
            </kwd><kwd>
              <named-content content-type="order">Coleoptera</named-content>
            </kwd><kwd>
              <named-content content-type="family">Curculionidae</named-content>
            </kwd></kwd-group><mixed-citation publication-type="journal"><person-group><name><surname>Cabras</surname><given-names>Analyn Anzano</given-names></name><name><surname>Medina</surname><given-names>Milton Norman</given-names></name><name><surname>Madjos</surname><given-names>Genelyn</given-names></name><name><surname>Bollino</surname><given-names>Maurizio</given-names></name></person-group><article-title>﻿Three new species of the genus <italic><tp:taxon-name><tp:taxon-name-part taxon-name-part-type="genus" reg="Metapocyrtus">Metapocyrtus</tp:taxon-name-part></tp:taxon-name></italic> Heller 1912, subgenus <italic><tp:taxon-name><tp:taxon-name-part taxon-name-part-type="genus" reg="Metapocyrtus"/><tp:taxon-name-part taxon-name-part-type="subgenus" reg="Orthocyrtus">Orthocyrtus</tp:taxon-name-part></tp:taxon-name></italic> Heller 1912 (<tp:taxon-name><tp:taxon-name-part taxon-name-part-type="order">Coleoptera</tp:taxon-name-part></tp:taxon-name>, <tp:taxon-name><tp:taxon-name-part taxon-name-part-type="family">Curculionidae</tp:taxon-name-part></tp:taxon-name>, <tp:taxon-name><tp:taxon-name-part taxon-name-part-type="subfamily">Entiminae</tp:taxon-name-part></tp:taxon-name>, <tp:taxon-name><tp:taxon-name-part taxon-name-part-type="tribe">Pachyrhynchini</tp:taxon-name-part></tp:taxon-name>), from Mindanao Island, Philippines</article-title><source>Zookeys</source><day>09</day><month>03</month><year>2022</year><volume>1088</volume><fpage>115</fpage><lpage>128</lpage><pub-id pub-id-type="doi">10.3897/zookeys.1088.79021</pub-id></mixed-citation></tp:treatment-meta><tp:nomenclature><label>﻿</label><tp:taxon-name><object-id xmlns:xlink="http://www.w3.org/1999/xlink" content-type="arpha" xlink:type="simple">4216AE18-A671-5D32-A520-C548A74645E1</object-id><tp:taxon-name-part taxon-name-part-type="genus" reg="Metapocyrtus">Metapocyrtus</tp:taxon-name-part> (<tp:taxon-name-part taxon-name-part-type="subgenus" reg="Orthocyrtus">Orthocyrtus</tp:taxon-name-part>) <tp:taxon-name-part taxon-name-part-type="species" reg="regalis">regalis</tp:taxon-name-part><object-id xmlns:xlink="http://www.w3.org/1999/xlink" content-type="zoobank" xlink:type="simple">http://zoobank.org/01D13D5B-F320-416B-BDE3-0AAE170B61E9</object-id></tp:taxon-name><tp:taxon-authority>Cabras, Medina &amp; Bollino</tp:taxon-authority><tp:taxon-status xmlns:xlink="http://www.w3.org/1999/xlink" xlink:type="simple">sp. nov.</tp:taxon-status><xref ref-type="fig" rid="F1">Figs 1–4</xref></tp:nomenclature><tp:treatment-sec sec-type="Holotype" id="SECID0E1KAC"><title>Holotype</title><p>(Figs <xref ref-type="fig" rid="F1">1</xref>, <xref ref-type="fig" rid="F1">3</xref>), male: Philippines – Mindanao / Gutalac / Zamboanga del Norte / Nov. 2021/ coll. Local collector (typed on white card) // Holotype male / <tp:taxon-name><tp:taxon-name-part taxon-name-part-type="genus" reg="Metapocyrtus">Metapocyrtus</tp:taxon-name-part> (<tp:taxon-name-part taxon-name-part-type="subgenus" reg="Orthocyrtus">Orthocyrtus</tp:taxon-name-part>) <tp:taxon-name-part taxon-name-part-type="species" reg="regalis">regalis</tp:taxon-name-part></tp:taxon-name> / Cabras, Medina &amp; Bollino, 2021 (typed on red card). Presently in <abbrev xmlns:xlink="http://www.w3.org/1999/xlink" xlink:title="University of Mindanao Coleoptera Research Center" id="ABBRID0EWLAC" xlink:type="simple">UMCRC</abbrev>, will be deposited in <named-content xmlns:xlink="http://www.w3.org/1999/xlink" content-type="dwc:institutional_code" xlink:type="simple">PNM</named-content>.</p><fig id="F1" position="float" orientation="portrait"><object-id xmlns:xlink="http://www.w3.org/1999/xlink" content-type="doi" xlink:type="simple">10.3897/zookeys.1088.79021.figures1-4</object-id><object-id xmlns:xlink="http://www.w3.org/1999/xlink" content-type="arpha" xlink:type="simple">FC57CEB4-ACF0-5952-B2ED-F8C9B311FE74</object-id><label>Figures 1–4.</label><caption><p><tp:taxon-name><tp:taxon-name-part taxon-name-part-type="genus" reg="Metapocyrtus">Metapocyrtus</tp:taxon-name-part> (<tp:taxon-name-part taxon-name-part-type="subgenus" reg="Orthocyrtus">Orthocyrtus</tp:taxon-name-part>) <tp:taxon-name-part taxon-name-part-type="species" reg="regalis">regalis</tp:taxon-name-part></tp:taxon-name> sp. nov. <bold>1</bold> male holotype, dorsal view <bold>2</bold> female, dorsal view <bold>3</bold> ditto, male, lateral view <bold>4</bold> ditto, female, lateral view.</p></caption><graphic xmlns:xlink="http://www.w3.org/1999/xlink" xlink:href="zookeys-1088-115-g001.jpg" position="float" orientation="portrait" xlink:type="simple" id="oo_656233.jpg"><uri content-type="original_file" xlink:type="simple">https://binary.pensoft.net/fig/656233</uri></graphic></fig></tp:treatment-sec><tp:treatment-sec sec-type="Paratypes" id="SECID0EBNAC"><title>Paratypes</title><p>(21 ♂♂, 18 ♀♀): 3 ♂♂, 3 ♀♀: same data of the holotype, all in <abbrev xmlns:xlink="http://www.w3.org/1999/xlink" xlink:title="University of Mindanao Coleoptera Research Center" id="ABBRID0EHNAC" xlink:type="simple">UMCRC</abbrev>; 1 ♂: Philippines – Mindanao / Gutalac / (Zamboanga del Norte) / IX–XI.2016 / coll. Bollino; 2 ♂♂, 5 ♀♀: Philippines – Mindanao / Gutalac / (Zamboanga del Norte) / VII.2018 / coll. Bollino;1 ♂: Philippines – Mindanao / near Siocon / (Zamboanga del Norte) / VII–IX.2019 / coll. Bollino; 13 ♂♂, 9 ♀♀: Philippines – Mindanao Island / Sitio Quary, Barangay Donia Cecilia / Sirawai (Siocon, Zamboanga del Norte) / ~ <named-content xmlns:xlink="http://www.w3.org/1999/xlink" content-type="dwc:verbatimCoordinates" xlink:type="simple"><named-content content-type="geo-json" specific-use="{&#34;type&#34;:&#34;Point&#34;,&#34;coordinates&#34;:[122.166667,7.566667]}" id="NCID0EONAC" xlink:type="simple">7°34'N, 122°10'E</named-content></named-content> - m 100 – IX.2018 / Lgt. local people - coll. Bollino, all in <abbrev xmlns:xlink="http://www.w3.org/1999/xlink" xlink:title="private collection of Maurizio Bollino" id="ABBRID0ETNAC" xlink:type="simple">MBLI</abbrev>; 1 ♂, 1 ♀: Philippines – Mindanao Island / Sitio Quary, Barangay Donia Cecilia / Sirawai (Siocon, Zamboanga del Norte) / ~ <named-content xmlns:xlink="http://www.w3.org/1999/xlink" content-type="dwc:verbatimCoordinates" xlink:type="simple"><named-content content-type="geo-json" specific-use="{&#34;type&#34;:&#34;Point&#34;,&#34;coordinates&#34;:[122.166667,7.566667]}" id="NCID0E1NAC" xlink:type="simple">7°34'N, 122°10'E</named-content></named-content> - m 100 – IX.2018 / Lgt. local people - coll. Bollino, will be deposited in <abbrev xmlns:xlink="http://www.w3.org/1999/xlink" xlink:title="Senckenberg Natural History Collections, Dresden" id="ABBRID0E6NAC" xlink:type="simple">SMTD</abbrev>.</p></tp:treatment-sec><tp:treatment-sec sec-type="diagnosis" id="SECID0EDOAC"><title>Diagnosis.</title><p><tp:taxon-name><tp:taxon-name-part taxon-name-part-type="genus" reg="Metapocyrtus">Metapocyrtus</tp:taxon-name-part> (<tp:taxon-name-part taxon-name-part-type="subgenus" reg="Orthocyrtus">Orthocyrtus</tp:taxon-name-part>) <tp:taxon-name-part taxon-name-part-type="species" reg="regalis">regalis</tp:taxon-name-part></tp:taxon-name> sp. nov. is different from all other species of <italic><tp:taxon-name><tp:taxon-name-part taxon-name-part-type="genus" reg="Orthocyrtus">Orthocyrtus</tp:taxon-name-part></tp:taxon-name></italic> by the following features: robust, moderately stout, strongly convex body and yellowish-orange elytral markings consisting of a thin band from stria II to lateral margin, widened laterally; two median subcircular patches from stria I–IV and from stria VI–IX, and a subtriangular patch on apical third from stria II to lateral margin.</p></tp:treatment-sec><tp:treatment-sec sec-type="description" id="SECID0E5OAC"><title>Description.</title><p><bold>Male.</bold> Dimensions (in mm): <abbrev xmlns:xlink="http://www.w3.org/1999/xlink" xlink:title="length of the body in dorsal view, from the apical margin of the pronotum to the apices of the elytral" id="ABBRID0EGPAC" xlink:type="simple">LB</abbrev> 11.8–12.5 (holotype 11.8, ā: 12.03), <abbrev xmlns:xlink="http://www.w3.org/1999/xlink" xlink:title="length of the rostrum" id="ABBRID0EKPAC" xlink:type="simple">LR</abbrev> 2.2–2.1 mm (2.2, ā: 2.26), <abbrev xmlns:xlink="http://www.w3.org/1999/xlink" xlink:title="maximum width across the rostrum" id="ABBRID0EOPAC" xlink:type="simple">WR</abbrev> 1.9–2.0 (1.9 mm, ā: 1.96), <abbrev xmlns:xlink="http://www.w3.org/1999/xlink" xlink:title="length of the pronotum, from the base to apex along the midline" id="ABBRID0ESPAC" xlink:type="simple">LP</abbrev> 4.5–5.0 (4.5, ā: 4.67), <abbrev xmlns:xlink="http://www.w3.org/1999/xlink" xlink:title="maximum width across the pronotum" id="ABBRID0EWPAC" xlink:type="simple">WP</abbrev>: 4.5–5.0 (4.5, ā: 4.67), <abbrev xmlns:xlink="http://www.w3.org/1999/xlink" xlink:title="length of the elytra in dorsal view, from the level of the basal margins to the apices of the elytral" id="ABBRID0E1PAC" xlink:type="simple">LE</abbrev> 7.0–7.8 (7.5, ā: 7.43), <abbrev xmlns:xlink="http://www.w3.org/1999/xlink" xlink:title="maximum width across the elytra" id="ABBRID0E5PAC" xlink:type="simple">WE</abbrev> 5.5–6.0 (6.0 mm, ā: 5.83). <italic>N</italic> = 4.</p><p>Integument black. Body surface, rostrum, head, and underside lustrous.</p><p><bold><italic>Body</italic></bold> subglabrous.</p><p><bold><italic>Head</italic></bold> subglabrous; dorsal surface smooth but lateroventral surface with sparse minute and light-colored hairs; forehead between eyes slightly bulging with faint longitudinal groove almost reaching the vertex. Eyes medium-sized and feebly convex; lateral sides below the eyes with sparse, light-yellow, round to elliptical scales.</p><p><bold><italic>Rostrum</italic></bold> rugose on basal half and finely punctured on apical half, longer than wide (<abbrev xmlns:xlink="http://www.w3.org/1999/xlink" xlink:title="length of the rostrum" id="ABBRID0E2AAE" xlink:type="simple">LR</abbrev>/<abbrev xmlns:xlink="http://www.w3.org/1999/xlink" xlink:title="maximum width across the rostrum" id="ABBRID0E6AAE" xlink:type="simple">WR</abbrev>: 1.16), bearing minute, light-colored, adpressed hairs on dorsum and long, whitish hairs on lateral surface; transverse basal groove distinct; longitudinal groove along midline distinct with a shallow, pit-like depression; dorsum weakly convex dorsally; lateral sides with weakly widened apicad. Antennal scape slightly shorter than funicle, moderately covered with fine, light-colored hairs. Funicular segments I and II almost of the same length, twice as long as wide; segments III–VII nearly as long as wide; club subellipsoidal, nearly three times longer than wide.</p><p><bold><italic>Prothorax</italic></bold> subglobular, as long as wide (<abbrev xmlns:xlink="http://www.w3.org/1999/xlink" xlink:title="length of the pronotum, from the base to apex along the midline" id="ABBRID0EKBAE" xlink:type="simple">LP</abbrev>/<abbrev xmlns:xlink="http://www.w3.org/1999/xlink" xlink:title="maximum width across the pronotum" id="ABBRID0EOBAE" xlink:type="simple">WP</abbrev>: 1.0), moderately punctate with minute hairs, widest at middle, sides evenly arcuate, strongly convex, and with the following scaly markings of yellowish-orange, round scales with a pink to purple shimmer: a) thin band at the anterior margin and b) broad lateroventral stripe before the coxa confluent with the anterior band.</p><p><bold><italic>Elytra</italic></bold> subovate (<abbrev xmlns:xlink="http://www.w3.org/1999/xlink" xlink:title="length of the elytra in dorsal view, from the level of the basal margins to the apices of the elytral" id="ABBRID0EZBAE" xlink:type="simple">LE</abbrev>/<abbrev xmlns:xlink="http://www.w3.org/1999/xlink" xlink:title="maximum width across the elytra" id="ABBRID0E4BAE" xlink:type="simple">WE</abbrev>:1.25), wider and nearly twice as long as prothorax (<abbrev xmlns:xlink="http://www.w3.org/1999/xlink" xlink:title="maximum width across the elytra" id="ABBRID0EBCAE" xlink:type="simple">WE</abbrev>/<abbrev xmlns:xlink="http://www.w3.org/1999/xlink" xlink:title="maximum width across the pronotum" id="ABBRID0EFCAE" xlink:type="simple">WP</abbrev>: 1.33, <abbrev xmlns:xlink="http://www.w3.org/1999/xlink" xlink:title="length of the elytra in dorsal view, from the level of the basal margins to the apices of the elytral" id="ABBRID0EJCAE" xlink:type="simple">LE</abbrev>/<abbrev xmlns:xlink="http://www.w3.org/1999/xlink" xlink:title="length of the pronotum, from the base to apex along the midline" id="ABBRID0ENCAE" xlink:type="simple">LP</abbrev>: 1.67); body surface black, subglabrous, setiferous punctate, moderately stout; dorsum strongly and uniformly convex in profile with a gradual apical declivity; apex with sparse, light-colored, fine hairs. Each elytron with the following scaly markings of yellowish-orange, round scales with a pink to purple shimmer: a) thin band from stria II to lateral margin, slightly constricted on stria V then widened laterally, b) two subcircular median patch from stria I–IV, and from stria VI–IX, and d) subtriangular patch on apical third from stria II to lateral margin.</p><p><bold><italic>Legs</italic></bold> with strongly clavate femora. Femora sparsely covered with minute, light-colored hairs and moderately covered with minute, blue-green, elliptical scales towards apical quarter. Tibiae covered with subadpressed, light-colored hairs and long, light-colored bristles along inner margin; tibiae weakly serrate along inner margin. Fore tibiae bear a mucro at apex. Tarsomeres covered with pubescence. Coxae barely pubescent with pale, bluish to yellowish, round scales on distal end. Mesoventrite covered with light-colored, adpressed hairs. Metaventrite with light-colored, adpressed hairs and yellowish, round scales at distal ends. Ventrite I weakly depressed on disc, with light-colored, adpressed hairs and yellowish to bluish, round scales towards distal ends. Ventrites II–V sparsely covered with adpressed hairs, especially towards margin. Ventrite V flattened, apical half finely densely punctured, interspersed sparsely with light-colored hairs.</p><p><bold><italic>Male genitalia</italic></bold> as shown in Figs <xref ref-type="fig" rid="F4">13–15</xref>.</p><p><bold>Female.</bold> Dimensions (in mm): <abbrev xmlns:xlink="http://www.w3.org/1999/xlink" xlink:title="length of the body in dorsal view, from the apical margin of the pronotum to the apices of the elytral" id="ABBRID0EHDAE" xlink:type="simple">LB</abbrev> 12.0–14.8 (ā: 13.4), <abbrev xmlns:xlink="http://www.w3.org/1999/xlink" xlink:title="length of the rostrum" id="ABBRID0ELDAE" xlink:type="simple">LR</abbrev> 2.0–2.5 (ā: 2.25), <abbrev xmlns:xlink="http://www.w3.org/1999/xlink" xlink:title="maximum width across the rostrum" id="ABBRID0EPDAE" xlink:type="simple">WR</abbrev> 1.7–1.9 (ā: 1.8). <abbrev xmlns:xlink="http://www.w3.org/1999/xlink" xlink:title="length of the pronotum, from the base to apex along the midline" id="ABBRID0ETDAE" xlink:type="simple">LP</abbrev> 3.7–4.0 (ā: 3.85). <abbrev xmlns:xlink="http://www.w3.org/1999/xlink" xlink:title="maximum width across the pronotum" id="ABBRID0EXDAE" xlink:type="simple">WP</abbrev> 4.0–4.5 (ā: 4.25), <abbrev xmlns:xlink="http://www.w3.org/1999/xlink" xlink:title="length of the elytra in dorsal view, from the level of the basal margins to the apices of the elytral" id="ABBRID0E2DAE" xlink:type="simple">LE</abbrev> 9.0–9.1 (ā: 9.05). <abbrev xmlns:xlink="http://www.w3.org/1999/xlink" xlink:title="maximum width across the elytra" id="ABBRID0E6DAE" xlink:type="simple">WE</abbrev> 6.0–7.0 (ā: 6.5). <italic>N</italic> = 3.</p><p>Habitus as shown in Figs <xref ref-type="fig" rid="F1">2</xref>, <xref ref-type="fig" rid="F1">4</xref>.</p><p>Females differ from males in the following: a) pronotum (<abbrev xmlns:xlink="http://www.w3.org/1999/xlink" xlink:title="length of the pronotum, from the base to apex along the midline" id="ABBRID0EREAE" xlink:type="simple">LP</abbrev>/<abbrev xmlns:xlink="http://www.w3.org/1999/xlink" xlink:title="maximum width across the pronotum" id="ABBRID0EVEAE" xlink:type="simple">WP</abbrev> 0.88-0.93), slightly shorter than in male; b) pronotum less arcuate than male, and c) elytra imperfectly subovate (<abbrev xmlns:xlink="http://www.w3.org/1999/xlink" xlink:title="length of the elytra in dorsal view, from the level of the basal margins to the apices of the elytral" id="ABBRID0EZEAE" xlink:type="simple">LE</abbrev>/<abbrev xmlns:xlink="http://www.w3.org/1999/xlink" xlink:title="maximum width across the elytra" id="ABBRID0E4EAE" xlink:type="simple">WE</abbrev> 1.27–1.3), longer and wider (<abbrev xmlns:xlink="http://www.w3.org/1999/xlink" xlink:title="maximum width across the elytra" id="ABBRID0EBFAE" xlink:type="simple">WE</abbrev>/<abbrev xmlns:xlink="http://www.w3.org/1999/xlink" xlink:title="maximum width across the pronotum" id="ABBRID0EFFAE" xlink:type="simple">WP</abbrev> 1.64–1.67, <abbrev xmlns:xlink="http://www.w3.org/1999/xlink" xlink:title="length of the elytra in dorsal view, from the level of the basal margins to the apices of the elytral" id="ABBRID0EJFAE" xlink:type="simple">LE</abbrev>/<abbrev xmlns:xlink="http://www.w3.org/1999/xlink" xlink:title="length of the pronotum, from the base to apex along the midline" id="ABBRID0ENFAE" xlink:type="simple">LP</abbrev> 2.97–3.0) than in male; d) ventrite I flattened, less hairy and not depressed on disc. Otherwise female similar to the male.</p></tp:treatment-sec><tp:treatment-sec sec-type="etymology" id="SECID0ERFAE"><title>Etymology.</title><p>The specific epithet comes from the Latin adjective <italic><tp:taxon-name><tp:taxon-name-part taxon-name-part-type="genus" reg="Metapocyrtus"/><tp:taxon-name-part taxon-name-part-type="species" reg="regalis">regalis</tp:taxon-name-part></tp:taxon-name></italic> (royal, regal), which refers to the regal appearance of this species deriving from its bright yellowish-orange coloration.</p></tp:treatment-sec><tp:treatment-sec sec-type="distribution" id="SECID0EBGAE"><title>Distribution.</title><p><tp:taxon-name><tp:taxon-name-part taxon-name-part-type="genus" reg="Metapocyrtus">Metapocyrtus</tp:taxon-name-part> (<tp:taxon-name-part taxon-name-part-type="subgenus" reg="Orthocyrtus">Orthocyrtus</tp:taxon-name-part>) <tp:taxon-name-part taxon-name-part-type="species" reg="regalis">regalis</tp:taxon-name-part></tp:taxon-name> sp. nov. is known from Zamboanga del Norte (Fig. <xref ref-type="fig" rid="F5">22</xref>).</p></tp:treatment-sec><tp:treatment-sec><!--Section generated to contain objects referenced in tp:taxon-treatment.--><fig id="F4" position="float" orientation="portrait"><object-id xmlns:xlink="http://www.w3.org/1999/xlink" content-type="doi" xlink:type="simple">10.3897/zookeys.1088.79021.figures13-21</object-id><object-id xmlns:xlink="http://www.w3.org/1999/xlink" content-type="arpha" xlink:type="simple">C6E37507-6C3A-5561-84BA-1283EBDB008C</object-id><label>Figures 13–21.</label><caption><p>Male genitalia of <italic><tp:taxon-name><tp:taxon-name-part taxon-name-part-type="genus" reg="Orthocyrtus">Orthocyrtus</tp:taxon-name-part></tp:taxon-name></italic> species <bold>13–21</bold>: <bold>13–15</bold><tp:taxon-name><tp:taxon-name-part taxon-name-part-type="genus" reg="Metapocyrtus">Metapocyrtus</tp:taxon-name-part> (<tp:taxon-name-part taxon-name-part-type="subgenus" reg="Orthocyrtus">Orthocyrtus</tp:taxon-name-part>) <tp:taxon-name-part taxon-name-part-type="species" reg="regalis">regalis</tp:taxon-name-part></tp:taxon-name> sp. nov. <bold>16–18</bold><tp:taxon-name><tp:taxon-name-part taxon-name-part-type="genus" reg="Metapocyrtus">Metapocyrtus</tp:taxon-name-part> (<tp:taxon-name-part taxon-name-part-type="subgenus" reg="Orthocyrtus">Orthocyrtus</tp:taxon-name-part>) <tp:taxon-name-part taxon-name-part-type="species" reg="tboli">tboli</tp:taxon-name-part></tp:taxon-name> sp. nov. <bold>19–21</bold><tp:taxon-name><tp:taxon-name-part taxon-name-part-type="genus" reg="Metapocyrtus">Metapocyrtus</tp:taxon-name-part> (<tp:taxon-name-part taxon-name-part-type="subgenus" reg="Orthocyrtus">Orthocyrtus</tp:taxon-name-part>) <tp:taxon-name-part taxon-name-part-type="species" reg="reagani">reagani</tp:taxon-name-part></tp:taxon-name> sp. nov.; <bold>13, 16, 19</bold> aedeagus in lateral view <bold>14, 17, 20</bold> idem. in dorsal view <bold>15, 18, 21</bold> sternite IX in dorsal view.</p></caption><graphic xmlns:xlink="http://www.w3.org/1999/xlink" xlink:href="zookeys-1088-115-g004.jpg" position="float" orientation="portrait" xlink:type="simple" id="oo_656236.jpg"><uri content-type="original_file" xlink:type="simple">https://binary.pensoft.net/fig/656236</uri></graphic></fig><fig id="F5" position="float" orientation="portrait"><object-id xmlns:xlink="http://www.w3.org/1999/xlink" content-type="doi" xlink:type="simple">10.3897/zookeys.1088.79021.figure22</object-id><object-id xmlns:xlink="http://www.w3.org/1999/xlink" content-type="arpha" xlink:type="simple">46035EB2-9BA1-5411-A75C-ACAB22DF2430</object-id><label>Figure 22.</label><caption><p>Distribution of <tp:taxon-name><tp:taxon-name-part taxon-name-part-type="genus" reg="Metapocyrtus">Metapocyrtus</tp:taxon-name-part> (<tp:taxon-name-part taxon-name-part-type="subgenus" reg="Orthocyrtus">Orthocyrtus</tp:taxon-name-part>)</tp:taxon-name> spp. on Mindanao Island, Philippines.</p></caption><graphic xmlns:xlink="http://www.w3.org/1999/xlink" xlink:href="zookeys-1088-115-g005.jpg" position="float" orientation="portrait" xlink:type="simple" id="oo_656237.jpg"><uri content-type="original_file" xlink:type="simple">https://binary.pensoft.net/fig/656237</uri></graphic></fig></tp:treatment-sec></tp:taxon-treatment>
