# Supplementary material for: ﻿Three new species of the genus Metapocyrtus Heller 1912, subgenus Orthocyrtus Heller 1912 (Coleoptera, Curculionidae, Entiminae, Pachyrhynchini), from Mindanao Island, Philippines
Source: Zookeys. 2022 Mar 9;1088:115–28. doi: 10.3897/zookeys.1088.79021 (PMC8927093; doi:10.3897/zookeys.1088.79021)
Supplement: XML Treatment for Metapocyrtus (Orthocyrtus) tboli [file zookeys.1088.79021-treatment2.xml]

<!DOCTYPE tp:taxon-treatment
  PUBLIC "-//TaxonX//DTD Taxonomic Treatment Publishing DTD v0 20100105//EN" "tax-treatment-NSO.dtd">
<tp:taxon-treatment xmlns:tp="http://www.plazi.org/taxpub"><tp:treatment-meta><kwd-group><label>Taxon classification</label><kwd>
              <named-content content-type="kingdom">Animalia</named-content>
            </kwd><kwd>
              <named-content content-type="order">Coleoptera</named-content>
            </kwd><kwd>
              <named-content content-type="family">Curculionidae</named-content>
            </kwd></kwd-group><mixed-citation publication-type="journal"><person-group><name><surname>Cabras</surname><given-names>Analyn Anzano</given-names></name><name><surname>Medina</surname><given-names>Milton Norman</given-names></name><name><surname>Madjos</surname><given-names>Genelyn</given-names></name><name><surname>Bollino</surname><given-names>Maurizio</given-names></name></person-group><article-title>﻿Three new species of the genus <italic><tp:taxon-name><tp:taxon-name-part taxon-name-part-type="genus" reg="Metapocyrtus">Metapocyrtus</tp:taxon-name-part></tp:taxon-name></italic> Heller 1912, subgenus <italic><tp:taxon-name><tp:taxon-name-part taxon-name-part-type="genus" reg="Metapocyrtus"/><tp:taxon-name-part taxon-name-part-type="subgenus" reg="Orthocyrtus">Orthocyrtus</tp:taxon-name-part></tp:taxon-name></italic> Heller 1912 (<tp:taxon-name><tp:taxon-name-part taxon-name-part-type="order">Coleoptera</tp:taxon-name-part></tp:taxon-name>, <tp:taxon-name><tp:taxon-name-part taxon-name-part-type="family">Curculionidae</tp:taxon-name-part></tp:taxon-name>, <tp:taxon-name><tp:taxon-name-part taxon-name-part-type="subfamily">Entiminae</tp:taxon-name-part></tp:taxon-name>, <tp:taxon-name><tp:taxon-name-part taxon-name-part-type="tribe">Pachyrhynchini</tp:taxon-name-part></tp:taxon-name>), from Mindanao Island, Philippines</article-title><source>Zookeys</source><day>09</day><month>03</month><year>2022</year><volume>1088</volume><fpage>115</fpage><lpage>128</lpage><pub-id pub-id-type="doi">10.3897/zookeys.1088.79021</pub-id></mixed-citation></tp:treatment-meta><tp:nomenclature><label>﻿</label><tp:taxon-name><object-id xmlns:xlink="http://www.w3.org/1999/xlink" content-type="arpha" xlink:type="simple">0D00E141-66BE-518C-B39A-11F3FB53B656</object-id><tp:taxon-name-part taxon-name-part-type="genus" reg="Metapocyrtus">Metapocyrtus</tp:taxon-name-part> (<tp:taxon-name-part taxon-name-part-type="subgenus" reg="Orthocyrtus">Orthocyrtus</tp:taxon-name-part>) <tp:taxon-name-part taxon-name-part-type="species" reg="tboli">tboli</tp:taxon-name-part><object-id xmlns:xlink="http://www.w3.org/1999/xlink" content-type="zoobank" xlink:type="simple">http://zoobank.org/30B4B166-D34E-4227-9ED4-D74027233BBC</object-id></tp:taxon-name><tp:taxon-authority>Cabras, Medina &amp; Bollino</tp:taxon-authority><tp:taxon-status xmlns:xlink="http://www.w3.org/1999/xlink" xlink:type="simple">sp. nov.</tp:taxon-status><xref ref-type="fig" rid="F2">Figs 5–8</xref></tp:nomenclature><tp:treatment-sec sec-type="Holotype" id="SECID0EJIAE"><title>Holotype</title><p>(Figs <xref ref-type="fig" rid="F2">5</xref>, <xref ref-type="fig" rid="F2">7</xref>), male: Philippines – Mindanao / Kapatagan / Davao del Sur / Nov. 2020 / coll. Local collector (typed on white card) // HOLOTYPE male / <tp:taxon-name><tp:taxon-name-part taxon-name-part-type="genus" reg="Metapocyrtus">Metapocyrtus</tp:taxon-name-part> (<tp:taxon-name-part taxon-name-part-type="subgenus" reg="Orthocyrtus">Orthocyrtus</tp:taxon-name-part>) <tp:taxon-name-part taxon-name-part-type="species" reg="tboli">tboli</tp:taxon-name-part></tp:taxon-name>/ CABRAS, MEDINA &amp; BOLLINO, 2021 (typed on red card). Presently in <abbrev xmlns:xlink="http://www.w3.org/1999/xlink" xlink:title="University of Mindanao Coleoptera Research Center" id="ABBRID0EFJAE" xlink:type="simple">UMCRC</abbrev>, will be deposited in <named-content xmlns:xlink="http://www.w3.org/1999/xlink" content-type="dwc:institutional_code" xlink:type="simple">PNM</named-content>.</p><fig id="F2" position="float" orientation="portrait"><object-id xmlns:xlink="http://www.w3.org/1999/xlink" content-type="doi" xlink:type="simple">10.3897/zookeys.1088.79021.figures5-8</object-id><object-id xmlns:xlink="http://www.w3.org/1999/xlink" content-type="arpha" xlink:type="simple">8DDA28A6-08C9-5A77-9BF9-FA99FD4857DF</object-id><label>Figures 5–8.</label><caption><p><tp:taxon-name><tp:taxon-name-part taxon-name-part-type="genus" reg="Metapocyrtus">Metapocyrtus</tp:taxon-name-part> (<tp:taxon-name-part taxon-name-part-type="subgenus" reg="Orthocyrtus">Orthocyrtus</tp:taxon-name-part>) <tp:taxon-name-part taxon-name-part-type="species" reg="tboli">tboli</tp:taxon-name-part></tp:taxon-name> sp. nov. <bold>5</bold> male holotype, dorsal view <bold>6</bold> female, dorsal view <bold>7</bold> ditto, male, lateral view <bold>8</bold> ditto, female, lateral view.</p></caption><graphic xmlns:xlink="http://www.w3.org/1999/xlink" xlink:href="zookeys-1088-115-g002.jpg" position="float" orientation="portrait" xlink:type="simple" id="oo_656234.jpg"><uri content-type="original_file" xlink:type="simple">https://binary.pensoft.net/fig/656234</uri></graphic></fig></tp:treatment-sec><tp:treatment-sec sec-type="Paratypes" id="SECID0EQKAE"><title>Paratypes</title><p>(55♂, 32♀♀): 1♂, 2♀♀: same data of the Holotype, all in <abbrev xmlns:xlink="http://www.w3.org/1999/xlink" xlink:title="University of Mindanao Coleoptera Research Center" id="ABBRID0EWKAE" xlink:type="simple">UMCRC</abbrev>; 48 ♂♂, 29 ♀♀: Philippines – Mindanao / Davao – Mt. Apo / VIII.2009 – m 1000–1200 / lg. local people – coll. M. Bollino; 1 ♂: Philippines – Mindanao / Sarangani / Kiamba / IX.2015 / coll. Bollino; 2 ♂♂: Philippines – Mindanao / Kiamba / (Sarangani) / January–March 2071 / coll. Bollino; 1 ♂: Philippines – Mindanao / Mt. Kapatagan / Davao del Sur Prov. / IX–X.2012 / coll. Bollino; 1 ♂: Philippines – Mindanao / Mt. Apo – Calatagan / (Davao del Sur-Brgy. Digos) / VI–VII.2017 – m 1400–1500 / coll. Bollino, all in <abbrev xmlns:xlink="http://www.w3.org/1999/xlink" xlink:title="private collection of Maurizio Bollino" id="ABBRID0E1KAE" xlink:type="simple">MBLI</abbrev>; 1 ♂, 1 ♀: Philippines – Mindanao / Davao – Mt. Apo / VIII.2009 – m 1000-1200 / lg. local people – coll. M. Bollino, will be deposited in <abbrev xmlns:xlink="http://www.w3.org/1999/xlink" xlink:title="Senckenberg Natural History Collections, Dresden" id="ABBRID0E5KAE" xlink:type="simple">SMTD</abbrev>.</p></tp:treatment-sec><tp:treatment-sec sec-type="diagnosis" id="SECID0ECLAE"><title>Diagnosis.</title><p><tp:taxon-name><tp:taxon-name-part taxon-name-part-type="genus" reg="Metapocyrtus">Metapocyrtus</tp:taxon-name-part> (<tp:taxon-name-part taxon-name-part-type="subgenus" reg="Orthocyrtus">Orthocyrtus</tp:taxon-name-part>) <tp:taxon-name-part taxon-name-part-type="species" reg="tboli">tboli</tp:taxon-name-part></tp:taxon-name> sp. nov. differs from all other species of <italic><tp:taxon-name><tp:taxon-name-part taxon-name-part-type="genus" reg="Orthocyrtus">Orthocyrtus</tp:taxon-name-part></tp:taxon-name></italic> by having its elytral scaly marking consisting of a thin, subbasal, median transverse stripe from stria I towards the lateral margin, a longitudinal stripe on apical third along stria II, a long postmedian stripe along the lateral margin towards apex, which is confluent with the stripe along stria II, and two small dots on intervals V and VI on the apical quarter, at times confluent with the distorted longitudinal stripe on stria II and forming a subtriangular shape.</p></tp:treatment-sec><tp:treatment-sec sec-type="description" id="SECID0E4LAE"><title>Description.</title><p><bold>Male.</bold> Dimensions (in mm): <abbrev xmlns:xlink="http://www.w3.org/1999/xlink" xlink:title="length of the body in dorsal view, from the apical margin of the pronotum to the apices of the elytral" id="ABBRID0EFMAE" xlink:type="simple">LB</abbrev> 11.0–11.1 (holotype 11.0, ā: 11.05), <abbrev xmlns:xlink="http://www.w3.org/1999/xlink" xlink:title="length of the rostrum" id="ABBRID0EJMAE" xlink:type="simple">LR</abbrev> 2.2–2.5 m (2.2, ā: 2.35), <abbrev xmlns:xlink="http://www.w3.org/1999/xlink" xlink:title="maximum width across the rostrum" id="ABBRID0ENMAE" xlink:type="simple">WR</abbrev> 1.8–2.0 (1.8 mm, ā: 1.9), <abbrev xmlns:xlink="http://www.w3.org/1999/xlink" xlink:title="length of the pronotum, from the base to apex along the midline" id="ABBRID0ERMAE" xlink:type="simple">LP</abbrev> 3.7–3.9 (3.7, ā: 3.8), <abbrev xmlns:xlink="http://www.w3.org/1999/xlink" xlink:title="maximum width across the pronotum" id="ABBRID0EVMAE" xlink:type="simple">WP</abbrev>: 4.0–4.1 (4.0, ā: 4.05), <abbrev xmlns:xlink="http://www.w3.org/1999/xlink" xlink:title="length of the elytra in dorsal view, from the level of the basal margins to the apices of the elytral" id="ABBRID0EZMAE" xlink:type="simple">LE</abbrev> 7.0–7.1 (7.0, ā: 7.05), <abbrev xmlns:xlink="http://www.w3.org/1999/xlink" xlink:title="maximum width across the elytra" id="ABBRID0E4MAE" xlink:type="simple">WE</abbrev> 5.5–5.8 (5.5 mm, ā: 5.65). <italic>N</italic> = 2.</p><p>Integument black. Body surface, rostrum, head, and underside with weak luster.</p><p><bold><italic>Body</italic></bold> subglabrous.</p><p><bold><italic>Head</italic></bold> subglabrous with sparse and minute pubescence on lateroventral side; underside of eyes with elongated stripe of metallic, light blue, elliptical scales interspersed with subadpressed setae; frons in between eyes nearly flattish with sparse, light-blue, round scales. Eyes medium-sized and moderately convex.</p><p><bold><italic>Rostrum</italic></bold> finely punctured, longer than wide (<abbrev xmlns:xlink="http://www.w3.org/1999/xlink" xlink:title="length of the rostrum" id="ABBRID0EZNAE" xlink:type="simple">LR</abbrev>/<abbrev xmlns:xlink="http://www.w3.org/1999/xlink" xlink:title="maximum width across the rostrum" id="ABBRID0E4NAE" xlink:type="simple">WR</abbrev>: 1.22), bearing sparse, minute, light-colored, adpressed hairs on dorsum; lateral surface covered with long, whitish hairs; anterolateral sides with long, yellowish hairs; transverse basal groove distinct; longitudinal groove along midline visible with shallow depression beset with light-blue, minute, round scales; dorsum weakly convex dorsally; lateral sides with moderately widened apicad. Antennal scape as long as the funicle, moderately covered with fine, light-colored hairs, especially toward the distal ends. Funicular segments I and II almost of the same length, twice as long as wide; segments III–VII nearly as long as wide; club subellipsoidal, nearly three times longer than wide.</p><p><bold><italic>Prothorax</italic></bold> subglobular, slightly wider than long (<abbrev xmlns:xlink="http://www.w3.org/1999/xlink" xlink:title="length of the pronotum, from the base to apex along the midline" id="ABBRID0EIOAE" xlink:type="simple">LP</abbrev>/<abbrev xmlns:xlink="http://www.w3.org/1999/xlink" xlink:title="maximum width across the pronotum" id="ABBRID0EMOAE" xlink:type="simple">WP</abbrev>: 0.925), with fine, setiferous punctures, widest before middle with highest point just after apical margin, weakly convex, and with the following scaly markings of minute, light-blue, round scales: a) fine transverse stripe along the anterior margin, b) thin lateroventral band before the coxa confluent with the anterior band, c) two small subcircular spots on middle of discs, and d) thin stripe along the lateral side of posterior margin.</p><p><bold><italic>Elytra</italic></bold> subovate (<abbrev xmlns:xlink="http://www.w3.org/1999/xlink" xlink:title="length of the elytra in dorsal view, from the level of the basal margins to the apices of the elytral" id="ABBRID0EXOAE" xlink:type="simple">LE</abbrev>/<abbrev xmlns:xlink="http://www.w3.org/1999/xlink" xlink:title="maximum width across the elytra" id="ABBRID0E2OAE" xlink:type="simple">WE</abbrev>:1.27), significantly longer and moderately wider than prothorax (<abbrev xmlns:xlink="http://www.w3.org/1999/xlink" xlink:title="maximum width across the elytra" id="ABBRID0E6OAE" xlink:type="simple">WE</abbrev>/<abbrev xmlns:xlink="http://www.w3.org/1999/xlink" xlink:title="maximum width across the pronotum" id="ABBRID0EDPAE" xlink:type="simple">WP</abbrev>: 1.38, <abbrev xmlns:xlink="http://www.w3.org/1999/xlink" xlink:title="length of the elytra in dorsal view, from the level of the basal margins to the apices of the elytral" id="ABBRID0EHPAE" xlink:type="simple">LE</abbrev>/<abbrev xmlns:xlink="http://www.w3.org/1999/xlink" xlink:title="length of the pronotum, from the base to apex along the midline" id="ABBRID0ELPAE" xlink:type="simple">LP</abbrev>: 1.89); body surface black, subglabrous, setiferous punctate, strongly convex dorsally; apex with sparse, light-colored, fine hairs. Each elytron with the following scaly markings of minute, light-blue, round scales: a) a thin, subbasal, transverse stripe from stria I towards lateral margin, b) a thin, median, transverse stripe starting from interval I towards but not reaching lateral margin, c) a longitudinal stripe on apical third along stria II, d) a long postmedian stripe along lateral margin extending towards apex, confluent with the longitudinal stripe on stria II, and d) two small dots on interval V and VI on apical quarter, at times confluent with the distorted longitudinal stripe on stria II, forming a subtriangular shape.</p><p><bold><italic>Legs</italic></bold> with strongly clavate femora. Femora sparsely covered with minute, light-colored setae, denser towards the apex. Tibiae covered with subadpressed, brownish hairs and long, light-colored bristles along inner margins; tibiae weakly serrate along inner margin. Fore tibiae bear a mucro at apex. Tarsomeres covered with pubescence. Coxae barely pubescent with light-coloured, elliptical scales and light-colored hairs on distal end. Mesoventrite covered with light-colored, adpressed hairs. Metaventrite depressed with light-colored, adpressed hairs and light-blue, round scales at sides. Ventrite I moderately depressed on disc, with light-colored, adpressed hairs and light-blue, round scales towards distal ends. Ventrites II–V sparsely covered with adpressed hairs, especially towards margin. Ventrite V flattened, apical half finely densely punctured, interspersed sparsely with light-coloured hairs.</p><p><bold><italic>Male genitalia</italic></bold> as shown in Figs <xref ref-type="fig" rid="F4">16–18</xref>.</p><p><bold>Female.</bold> Dimensions (in mm): <abbrev xmlns:xlink="http://www.w3.org/1999/xlink" xlink:title="length of the body in dorsal view, from the apical margin of the pronotum to the apices of the elytral" id="ABBRID0EFQAE" xlink:type="simple">LB</abbrev> 10.5–11.5 (ā: 11), <abbrev xmlns:xlink="http://www.w3.org/1999/xlink" xlink:title="length of the rostrum" id="ABBRID0EJQAE" xlink:type="simple">LR</abbrev> 2.0–2.1 (ā: 2.05), <abbrev xmlns:xlink="http://www.w3.org/1999/xlink" xlink:title="maximum width across the rostrum" id="ABBRID0ENQAE" xlink:type="simple">WR</abbrev> 1.6–1.8 (ā: 1.7). <abbrev xmlns:xlink="http://www.w3.org/1999/xlink" xlink:title="length of the pronotum, from the base to apex along the midline" id="ABBRID0ERQAE" xlink:type="simple">LP</abbrev> 3.0–3.5 (ā: 3.25). <abbrev xmlns:xlink="http://www.w3.org/1999/xlink" xlink:title="maximum width across the pronotum" id="ABBRID0EVQAE" xlink:type="simple">WP</abbrev> 3.8–4.0 (ā: 3.9), <abbrev xmlns:xlink="http://www.w3.org/1999/xlink" xlink:title="length of the elytra in dorsal view, from the level of the basal margins to the apices of the elytral" id="ABBRID0EZQAE" xlink:type="simple">LE</abbrev> 7.5–8.1 (ā: 7.8). <abbrev xmlns:xlink="http://www.w3.org/1999/xlink" xlink:title="maximum width across the elytra" id="ABBRID0E4QAE" xlink:type="simple">WE</abbrev> 5.8–6.5 (ā: 6.15). <italic>N</italic> = 2.</p><p>Habitus as shown in Figs <xref ref-type="fig" rid="F2">6</xref>, <xref ref-type="fig" rid="F2">8</xref>.</p><p>Females differ from males in the following: a) pronotum (<abbrev xmlns:xlink="http://www.w3.org/1999/xlink" xlink:title="length of the pronotum, from the base to apex along the midline" id="ABBRID0EPRAE" xlink:type="simple">LP</abbrev>/<abbrev xmlns:xlink="http://www.w3.org/1999/xlink" xlink:title="maximum width across the pronotum" id="ABBRID0ETRAE" xlink:type="simple">WP</abbrev> 0.79-0.88), slightly shorter than in male; b) pronotum less arcuate than male, and c) elytra imperfectly subovate (<abbrev xmlns:xlink="http://www.w3.org/1999/xlink" xlink:title="length of the elytra in dorsal view, from the level of the basal margins to the apices of the elytral" id="ABBRID0EXRAE" xlink:type="simple">LE</abbrev>/<abbrev xmlns:xlink="http://www.w3.org/1999/xlink" xlink:title="maximum width across the elytra" id="ABBRID0E2RAE" xlink:type="simple">WE</abbrev> 1.25–1.29), longer and wider (<abbrev xmlns:xlink="http://www.w3.org/1999/xlink" xlink:title="maximum width across the elytra" id="ABBRID0E6RAE" xlink:type="simple">WE</abbrev>/<abbrev xmlns:xlink="http://www.w3.org/1999/xlink" xlink:title="maximum width across the pronotum" id="ABBRID0EDSAE" xlink:type="simple">WP</abbrev> 1.52–1.63, <abbrev xmlns:xlink="http://www.w3.org/1999/xlink" xlink:title="length of the elytra in dorsal view, from the level of the basal margins to the apices of the elytral" id="ABBRID0EHSAE" xlink:type="simple">LE</abbrev>/<abbrev xmlns:xlink="http://www.w3.org/1999/xlink" xlink:title="length of the pronotum, from the base to apex along the midline" id="ABBRID0ELSAE" xlink:type="simple">LP</abbrev> 2.31–2.5) than in male, widest before middle; d) ventrite 1 flattened, less hairy, and not depressed on disc. Otherwise female similar to the male.</p></tp:treatment-sec><tp:treatment-sec sec-type="etymology" id="SECID0EPSAE"><title>Etymology.</title><p>The new species is named after the indigenous community inhabiting Kiamba Saranggani, the Tboli people. It is a noun in apposition.</p></tp:treatment-sec><tp:treatment-sec sec-type="distribution" id="SECID0EUSAE"><title>Distribution.</title><p><tp:taxon-name><tp:taxon-name-part taxon-name-part-type="genus" reg="Metapocyrtus">Metapocyrtus</tp:taxon-name-part> (<tp:taxon-name-part taxon-name-part-type="subgenus" reg="Orthocyrtus">Orthocyrtus</tp:taxon-name-part>) <tp:taxon-name-part taxon-name-part-type="species" reg="tboli">tboli</tp:taxon-name-part></tp:taxon-name> sp. nov. is known from Saranggani and Davao provinces (Fig. <xref ref-type="fig" rid="F5">22</xref>).</p></tp:treatment-sec><tp:treatment-sec><!--Section generated to contain objects referenced in tp:taxon-treatment.--><fig id="F4" position="float" orientation="portrait"><object-id xmlns:xlink="http://www.w3.org/1999/xlink" content-type="doi" xlink:type="simple">10.3897/zookeys.1088.79021.figures13-21</object-id><object-id xmlns:xlink="http://www.w3.org/1999/xlink" content-type="arpha" xlink:type="simple">C6E37507-6C3A-5561-84BA-1283EBDB008C</object-id><label>Figures 13–21.</label><caption><p>Male genitalia of <italic><tp:taxon-name><tp:taxon-name-part taxon-name-part-type="genus" reg="Orthocyrtus">Orthocyrtus</tp:taxon-name-part></tp:taxon-name></italic> species <bold>13–21</bold>: <bold>13–15</bold><tp:taxon-name><tp:taxon-name-part taxon-name-part-type="genus" reg="Metapocyrtus">Metapocyrtus</tp:taxon-name-part> (<tp:taxon-name-part taxon-name-part-type="subgenus" reg="Orthocyrtus">Orthocyrtus</tp:taxon-name-part>) <tp:taxon-name-part taxon-name-part-type="species" reg="regalis">regalis</tp:taxon-name-part></tp:taxon-name> sp. nov. <bold>16–18</bold><tp:taxon-name><tp:taxon-name-part taxon-name-part-type="genus" reg="Metapocyrtus">Metapocyrtus</tp:taxon-name-part> (<tp:taxon-name-part taxon-name-part-type="subgenus" reg="Orthocyrtus">Orthocyrtus</tp:taxon-name-part>) <tp:taxon-name-part taxon-name-part-type="species" reg="tboli">tboli</tp:taxon-name-part></tp:taxon-name> sp. nov. <bold>19–21</bold><tp:taxon-name><tp:taxon-name-part taxon-name-part-type="genus" reg="Metapocyrtus">Metapocyrtus</tp:taxon-name-part> (<tp:taxon-name-part taxon-name-part-type="subgenus" reg="Orthocyrtus">Orthocyrtus</tp:taxon-name-part>) <tp:taxon-name-part taxon-name-part-type="species" reg="reagani">reagani</tp:taxon-name-part></tp:taxon-name> sp. nov.; <bold>13, 16, 19</bold> aedeagus in lateral view <bold>14, 17, 20</bold> idem. in dorsal view <bold>15, 18, 21</bold> sternite IX in dorsal view.</p></caption><graphic xmlns:xlink="http://www.w3.org/1999/xlink" xlink:href="zookeys-1088-115-g004.jpg" position="float" orientation="portrait" xlink:type="simple" id="oo_656236.jpg"><uri content-type="original_file" xlink:type="simple">https://binary.pensoft.net/fig/656236</uri></graphic></fig><fig id="F5" position="float" orientation="portrait"><object-id xmlns:xlink="http://www.w3.org/1999/xlink" content-type="doi" xlink:type="simple">10.3897/zookeys.1088.79021.figure22</object-id><object-id xmlns:xlink="http://www.w3.org/1999/xlink" content-type="arpha" xlink:type="simple">46035EB2-9BA1-5411-A75C-ACAB22DF2430</object-id><label>Figure 22.</label><caption><p>Distribution of <tp:taxon-name><tp:taxon-name-part taxon-name-part-type="genus" reg="Metapocyrtus">Metapocyrtus</tp:taxon-name-part> (<tp:taxon-name-part taxon-name-part-type="subgenus" reg="Orthocyrtus">Orthocyrtus</tp:taxon-name-part>)</tp:taxon-name> spp. on Mindanao Island, Philippines.</p></caption><graphic xmlns:xlink="http://www.w3.org/1999/xlink" xlink:href="zookeys-1088-115-g005.jpg" position="float" orientation="portrait" xlink:type="simple" id="oo_656237.jpg"><uri content-type="original_file" xlink:type="simple">https://binary.pensoft.net/fig/656237</uri></graphic></fig></tp:treatment-sec></tp:taxon-treatment>
