# Supplementary material for: ﻿Three new species of the genus Metapocyrtus Heller 1912, subgenus Orthocyrtus Heller 1912 (Coleoptera, Curculionidae, Entiminae, Pachyrhynchini), from Mindanao Island, Philippines
Source: Zookeys. 2022 Mar 9;1088:115–28. doi: 10.3897/zookeys.1088.79021 (PMC8927093; doi:10.3897/zookeys.1088.79021)
Supplement: XML Treatment for Metapocyrtus (Orthocyrtus) reagani [file zookeys.1088.79021-treatment3.xml]

<!DOCTYPE tp:taxon-treatment
  PUBLIC "-//TaxonX//DTD Taxonomic Treatment Publishing DTD v0 20100105//EN" "tax-treatment-NSO.dtd">
<tp:taxon-treatment xmlns:tp="http://www.plazi.org/taxpub"><tp:treatment-meta><kwd-group><label>Taxon classification</label><kwd>
              <named-content content-type="kingdom">Animalia</named-content>
            </kwd><kwd>
              <named-content content-type="order">Coleoptera</named-content>
            </kwd><kwd>
              <named-content content-type="family">Curculionidae</named-content>
            </kwd></kwd-group><mixed-citation publication-type="journal"><person-group><name><surname>Cabras</surname><given-names>Analyn Anzano</given-names></name><name><surname>Medina</surname><given-names>Milton Norman</given-names></name><name><surname>Madjos</surname><given-names>Genelyn</given-names></name><name><surname>Bollino</surname><given-names>Maurizio</given-names></name></person-group><article-title>﻿Three new species of the genus <italic><tp:taxon-name><tp:taxon-name-part taxon-name-part-type="genus" reg="Metapocyrtus">Metapocyrtus</tp:taxon-name-part></tp:taxon-name></italic> Heller 1912, subgenus <italic><tp:taxon-name><tp:taxon-name-part taxon-name-part-type="genus" reg="Metapocyrtus"/><tp:taxon-name-part taxon-name-part-type="subgenus" reg="Orthocyrtus">Orthocyrtus</tp:taxon-name-part></tp:taxon-name></italic> Heller 1912 (<tp:taxon-name><tp:taxon-name-part taxon-name-part-type="order">Coleoptera</tp:taxon-name-part></tp:taxon-name>, <tp:taxon-name><tp:taxon-name-part taxon-name-part-type="family">Curculionidae</tp:taxon-name-part></tp:taxon-name>, <tp:taxon-name><tp:taxon-name-part taxon-name-part-type="subfamily">Entiminae</tp:taxon-name-part></tp:taxon-name>, <tp:taxon-name><tp:taxon-name-part taxon-name-part-type="tribe">Pachyrhynchini</tp:taxon-name-part></tp:taxon-name>), from Mindanao Island, Philippines</article-title><source>Zookeys</source><day>09</day><month>03</month><year>2022</year><volume>1088</volume><fpage>115</fpage><lpage>128</lpage><pub-id pub-id-type="doi">10.3897/zookeys.1088.79021</pub-id></mixed-citation></tp:treatment-meta><tp:nomenclature><label>﻿</label><tp:taxon-name><object-id xmlns:xlink="http://www.w3.org/1999/xlink" content-type="arpha" xlink:type="simple">7969BE5E-764C-531C-A8CB-BF55C530EEA9</object-id><tp:taxon-name-part taxon-name-part-type="genus" reg="Metapocyrtus">Metapocyrtus</tp:taxon-name-part> (<tp:taxon-name-part taxon-name-part-type="subgenus" reg="Orthocyrtus">Orthocyrtus</tp:taxon-name-part>) <tp:taxon-name-part taxon-name-part-type="species" reg="reagani">reagani</tp:taxon-name-part><object-id xmlns:xlink="http://www.w3.org/1999/xlink" content-type="zoobank" xlink:type="simple">http://zoobank.org/4E203273-7F1C-461E-B304-8C98E24594EA</object-id></tp:taxon-name><tp:taxon-authority>Cabras, Medina &amp; Bollino</tp:taxon-authority><tp:taxon-status xmlns:xlink="http://www.w3.org/1999/xlink" xlink:type="simple">sp. nov.</tp:taxon-status><xref ref-type="fig" rid="F3">Figs 9–12</xref></tp:nomenclature><tp:treatment-sec sec-type="Holotype" id="SECID0E3UAE"><title>Holotype</title><p>(Figs <xref ref-type="fig" rid="F3">9</xref>, <xref ref-type="fig" rid="F3">11</xref>), male: Philippines – Mindanao / Talakag / Bukidnon / July 2018 / coll. Reagan Joseph Villanueva (typed on white card) // HOLOTYPE male / <tp:taxon-name><tp:taxon-name-part taxon-name-part-type="genus" reg="Metapocyrtus">Metapocyrtus</tp:taxon-name-part> (<tp:taxon-name-part taxon-name-part-type="subgenus" reg="Orthocyrtus">Orthocyrtus</tp:taxon-name-part>) <tp:taxon-name-part taxon-name-part-type="species" reg="reagani">reagani</tp:taxon-name-part></tp:taxon-name> / CABRAS, MEDINA &amp; BOLLINO, 2021 (typed on red card). Presently in <abbrev xmlns:xlink="http://www.w3.org/1999/xlink" xlink:title="University of Mindanao Coleoptera Research Center" id="ABBRID0EYVAE" xlink:type="simple">UMCRC</abbrev>, will be deposited in <named-content xmlns:xlink="http://www.w3.org/1999/xlink" content-type="dwc:institutional_code" xlink:type="simple">PNM</named-content>.</p><fig id="F3" position="float" orientation="portrait"><object-id xmlns:xlink="http://www.w3.org/1999/xlink" content-type="doi" xlink:type="simple">10.3897/zookeys.1088.79021.figures9-12</object-id><object-id xmlns:xlink="http://www.w3.org/1999/xlink" content-type="arpha" xlink:type="simple">1D2F44A3-ED26-5F93-9990-FEB2C2C2A67E</object-id><label>Figures 9–12.</label><caption><p><tp:taxon-name><tp:taxon-name-part taxon-name-part-type="genus" reg="Metapocyrtus">Metapocyrtus</tp:taxon-name-part> (<tp:taxon-name-part taxon-name-part-type="subgenus" reg="Orthocyrtus">Orthocyrtus</tp:taxon-name-part>) <tp:taxon-name-part taxon-name-part-type="species" reg="reagani">reagani</tp:taxon-name-part></tp:taxon-name> sp. nov. <bold>9</bold> male holotype, dorsal view <bold>10</bold> female, dorsal view <bold>11</bold> ditto, male, lateral view <bold>12</bold> ditto, female, lateral view.</p></caption><graphic xmlns:xlink="http://www.w3.org/1999/xlink" xlink:href="zookeys-1088-115-g003.jpg" position="float" orientation="portrait" xlink:type="simple" id="oo_656235.jpg"><uri content-type="original_file" xlink:type="simple">https://binary.pensoft.net/fig/656235</uri></graphic></fig></tp:treatment-sec><tp:treatment-sec sec-type="Paratypes" id="SECID0EDXAE"><title>Paratypes</title><p>(8♂♂, 8♀♀): 6♂♂, 5♀♀: same data of the Holotype, all in <abbrev xmlns:xlink="http://www.w3.org/1999/xlink" xlink:title="University of Mindanao Coleoptera Research Center" id="ABBRID0EJXAE" xlink:type="simple">UMCRC</abbrev>; 2♂♂, 2 ♀♀: Philippinen: / N-Mindanao Insel / Mt. Kitanglad / IV.1987; 1 ♀: Philippines – Mindanao / Intavas / (Bukidnon) / January–March 2016 / coll. Bollino, all in <abbrev xmlns:xlink="http://www.w3.org/1999/xlink" xlink:title="private collection of Maurizio Bollino" id="ABBRID0ENXAE" xlink:type="simple">MBLI</abbrev>.</p></tp:treatment-sec><tp:treatment-sec sec-type="diagnosis" id="SECID0ERXAE"><title>Diagnosis.</title><p><tp:taxon-name><tp:taxon-name-part taxon-name-part-type="genus" reg="Metapocyrtus">Metapocyrtus</tp:taxon-name-part> (<tp:taxon-name-part taxon-name-part-type="subgenus" reg="Orthocyrtus">Orthocyrtus</tp:taxon-name-part>) <tp:taxon-name-part taxon-name-part-type="species" reg="reagani">reagani</tp:taxon-name-part></tp:taxon-name> sp. nov. differs from all other species of the subgenus by its unique elytral marking consisting of thick basal bands, a moderately thin median transverse band, and a distorted subtriangular stripe on apical third, and by its stout aedeagus. Contrary to <tp:taxon-name><tp:taxon-name-part taxon-name-part-type="genus" reg="Metapocyrtus">M.</tp:taxon-name-part> (<tp:taxon-name-part taxon-name-part-type="subgenus" reg="Orthocyrtus">O.</tp:taxon-name-part>) <tp:taxon-name-part taxon-name-part-type="species" reg="tboli">tboli</tp:taxon-name-part></tp:taxon-name>, which has two small spots on each side of the disc, <tp:taxon-name><tp:taxon-name-part taxon-name-part-type="genus" reg="Metapocyrtus">M.</tp:taxon-name-part> (<tp:taxon-name-part taxon-name-part-type="subgenus" reg="Orthocyrtus">O.</tp:taxon-name-part>) <tp:taxon-name-part taxon-name-part-type="species" reg="reagani">reagani</tp:taxon-name-part></tp:taxon-name> has a transverse median stripe on the pronotum.</p></tp:treatment-sec><tp:treatment-sec sec-type="description" id="SECID0EBZAE"><title>Description.</title><p><bold>Male.</bold> Dimensions (in mm): <abbrev xmlns:xlink="http://www.w3.org/1999/xlink" xlink:title="length of the body in dorsal view, from the apical margin of the pronotum to the apices of the elytral" id="ABBRID0EJZAE" xlink:type="simple">LB</abbrev> 12.5–13.0 (holotype 12.5, ā: 12.71), <abbrev xmlns:xlink="http://www.w3.org/1999/xlink" xlink:title="length of the rostrum" id="ABBRID0ENZAE" xlink:type="simple">LR</abbrev> 2.0–2.2 m (2.0, ā: 2.1), <abbrev xmlns:xlink="http://www.w3.org/1999/xlink" xlink:title="maximum width across the rostrum" id="ABBRID0ERZAE" xlink:type="simple">WR</abbrev> 1.6–1.9 (1.6 mm, ā: 1.78), <abbrev xmlns:xlink="http://www.w3.org/1999/xlink" xlink:title="length of the pronotum, from the base to apex along the midline" id="ABBRID0EVZAE" xlink:type="simple">LP</abbrev> 4.0–4.1 (4.0, ā: 4.03), <abbrev xmlns:xlink="http://www.w3.org/1999/xlink" xlink:title="maximum width across the pronotum" id="ABBRID0EZZAE" xlink:type="simple">WP</abbrev>: 4.7–5.0 (4.7, ā: 4.86), <abbrev xmlns:xlink="http://www.w3.org/1999/xlink" xlink:title="length of the elytra in dorsal view, from the level of the basal margins to the apices of the elytral" id="ABBRID0E4ZAE" xlink:type="simple">LE</abbrev> 8.0–8.5 (8.0, ā: 8.3), <abbrev xmlns:xlink="http://www.w3.org/1999/xlink" xlink:title="maximum width across the elytra" id="ABBRID0EB1AE" xlink:type="simple">WE</abbrev> 6.0–6.5 (6.0 mm, ā: 6.24). <italic>N</italic> = 7.</p><p>Integument black. Body surface, rostrum, head, and underside with a weak luster.</p><p><bold><italic>Body</italic></bold> subglabrous.</p><p><bold><italic>Head</italic></bold> subglabrous, sparsely minutely pubescent, with elongated stripe of metallic, light-yellow and pale-blue, elliptical to round scales on each side below the eye, and light-colored hairs on lateroventral parts; forehead between eyes with sparse metallic, light-yellow and pale-blue, round scales. Eyes medium-sized and moderately convex.</p><p><bold><italic>Rostrum</italic></bold> weakly rugose and coarsely punctured, longer than wide (<abbrev xmlns:xlink="http://www.w3.org/1999/xlink" xlink:title="length of the rostrum" id="ABBRID0E41AE" xlink:type="simple">LR</abbrev>/<abbrev xmlns:xlink="http://www.w3.org/1999/xlink" xlink:title="maximum width across the rostrum" id="ABBRID0EB2AE" xlink:type="simple">WR</abbrev>: 1.25), bearing minute, light-colored, adpressed hairs on dorsum; lateral surface below antennal scrobes moderately covered with short, brownish hairs, which become longer towards apex; transverse basal groove distinct; longitudinal groove along midline faint, slightly depressed on middle and beset with metallic, light-yellow and pale-blue, round scales; dorsum finely punctured; dorsal surface moderately convex; lateral sides with weakly widened apicad. Antennal scape slightly shorter than funicle, moderately covered with fine, light-colored hairs. Funicular segments I and II almost of the same length, twice as long as wide; segments III–VII nearly as long as wide; club subellipsoidal, nearly three times longer than wide.</p><p><bold><italic>Prothorax</italic></bold> subglobular, slightly wider than long (<abbrev xmlns:xlink="http://www.w3.org/1999/xlink" xlink:title="length of the pronotum, from the base to apex along the midline" id="ABBRID0EM2AE" xlink:type="simple">LP</abbrev>/<abbrev xmlns:xlink="http://www.w3.org/1999/xlink" xlink:title="maximum width across the pronotum" id="ABBRID0EQ2AE" xlink:type="simple">WP</abbrev>: 0.85), finely punctate, widest at middle, weakly convex, and with the following scaly markings of metallic, light-yellow and pale-blue, round scales: a) fine transverse band at the anterior margin, b) transverse band in the entire width in the middle, and c) broad lateroventral stripe before the coxa confluent with the anterior and medial bands.</p><p><bold><italic>Elytra</italic></bold> subovate (<abbrev xmlns:xlink="http://www.w3.org/1999/xlink" xlink:title="length of the elytra in dorsal view, from the level of the basal margins to the apices of the elytral" id="ABBRID0E22AE" xlink:type="simple">LE</abbrev>/<abbrev xmlns:xlink="http://www.w3.org/1999/xlink" xlink:title="maximum width across the elytra" id="ABBRID0E62AE" xlink:type="simple">WE</abbrev>:1.23), slightly wider and twice longer than prothorax (<abbrev xmlns:xlink="http://www.w3.org/1999/xlink" xlink:title="maximum width across the elytra" id="ABBRID0ED3AE" xlink:type="simple">WE</abbrev>/<abbrev xmlns:xlink="http://www.w3.org/1999/xlink" xlink:title="maximum width across the pronotum" id="ABBRID0EH3AE" xlink:type="simple">WP</abbrev>: 1.28, <abbrev xmlns:xlink="http://www.w3.org/1999/xlink" xlink:title="length of the elytra in dorsal view, from the level of the basal margins to the apices of the elytral" id="ABBRID0EL3AE" xlink:type="simple">LE</abbrev>/<abbrev xmlns:xlink="http://www.w3.org/1999/xlink" xlink:title="length of the pronotum, from the base to apex along the midline" id="ABBRID0EP3AE" xlink:type="simple">LP</abbrev>: 2.0), body surface black, sub-glabrous, finely setiferous punctate, moderately convex; apex with sparse, light-colored, fine hairs. Each elytron with the following scaly markings of metallic, light-yellow to pale-blue, round scales: a) a thick transverse band from stria I to lateral margin slightly constricted on stria V; b) a thin, median, transverse band starting from stria I to stria VIII; c) a distorted subtriangular stripe on apical third; d) a long stripe along lateral margin from behind the middle to apex, confluent with apical stripes.</p><p><bold><italic>Legs</italic></bold> with strongly clavate femora. Femora sparsely covered with minute, light-colored hairs, with apex sparsely covered with pale-blue, hair-like scales. Tibiae covered with subadpressed, light-colored hairs and long, light-colored bristles along inner margin; tibiae weakly serrate along inner margin. Fore tibiae bear a mucro at apex. Tarsomeres covered with pubescence. Coxae barely pubescent with yellow ochre, round scales on distal end. Mesoventrite covered with light-colored, adpressed hairs. Metaventrite with light-colored, adpressed hairs and light-yellow ochre, round scales at lateral sides. Ventrite I weakly depressed on disc, with light-colored, adpressed hairs and light-yellow ochre, round scales towards lateral margin. Ventrites II–V sparsely covered with adpressed hairs, especially towards margin. Ventrite V flattened, apical half finely densely punctured, interspersed sparsely with pale-blue, hair-like scales. Ventrites I–V with dense and long, light-brown hairs; laterally with sparse, light-colored hairs.</p><p><bold><italic>Male genitalia</italic></bold> as shown in Figs <xref ref-type="fig" rid="F4">19–21</xref>.</p><p><bold>Female.</bold> Dimensions (in mm): <abbrev xmlns:xlink="http://www.w3.org/1999/xlink" xlink:title="length of the body in dorsal view, from the apical margin of the pronotum to the apices of the elytral" id="ABBRID0EJ4AE" xlink:type="simple">LB</abbrev> 14.5–14.8 (ā: 14.62), <abbrev xmlns:xlink="http://www.w3.org/1999/xlink" xlink:title="length of the rostrum" id="ABBRID0EN4AE" xlink:type="simple">LR</abbrev> 2.5–2.6 (ā: 2.54), <abbrev xmlns:xlink="http://www.w3.org/1999/xlink" xlink:title="maximum width across the rostrum" id="ABBRID0ER4AE" xlink:type="simple">WR</abbrev> 2.0–2.2 (ā: 2.08). <abbrev xmlns:xlink="http://www.w3.org/1999/xlink" xlink:title="length of the pronotum, from the base to apex along the midline" id="ABBRID0EV4AE" xlink:type="simple">LP</abbrev> 4.0–4.2 (ā: 4.08). <abbrev xmlns:xlink="http://www.w3.org/1999/xlink" xlink:title="maximum width across the pronotum" id="ABBRID0EZ4AE" xlink:type="simple">WP</abbrev> 5.0–5.2 (ā: 5.08), <abbrev xmlns:xlink="http://www.w3.org/1999/xlink" xlink:title="length of the elytra in dorsal view, from the level of the basal margins to the apices of the elytral" id="ABBRID0E44AE" xlink:type="simple">LE</abbrev> 10.0–10.3 (ā: 10.12). <abbrev xmlns:xlink="http://www.w3.org/1999/xlink" xlink:title="maximum width across the elytra" id="ABBRID0EB5AE" xlink:type="simple">WE</abbrev> 8.0–8.3 (ā: 8.12). <italic>N</italic> = 5.</p><fig id="F4" position="float" orientation="portrait"><object-id xmlns:xlink="http://www.w3.org/1999/xlink" content-type="doi" xlink:type="simple">10.3897/zookeys.1088.79021.figures13-21</object-id><object-id xmlns:xlink="http://www.w3.org/1999/xlink" content-type="arpha" xlink:type="simple">C6E37507-6C3A-5561-84BA-1283EBDB008C</object-id><label>Figures 13–21.</label><caption><p>Male genitalia of <italic><tp:taxon-name><tp:taxon-name-part taxon-name-part-type="genus" reg="Orthocyrtus">Orthocyrtus</tp:taxon-name-part></tp:taxon-name></italic> species <bold>13–21</bold>: <bold>13–15</bold><tp:taxon-name><tp:taxon-name-part taxon-name-part-type="genus" reg="Metapocyrtus">Metapocyrtus</tp:taxon-name-part> (<tp:taxon-name-part taxon-name-part-type="subgenus" reg="Orthocyrtus">Orthocyrtus</tp:taxon-name-part>) <tp:taxon-name-part taxon-name-part-type="species" reg="regalis">regalis</tp:taxon-name-part></tp:taxon-name> sp. nov. <bold>16–18</bold><tp:taxon-name><tp:taxon-name-part taxon-name-part-type="genus" reg="Metapocyrtus">Metapocyrtus</tp:taxon-name-part> (<tp:taxon-name-part taxon-name-part-type="subgenus" reg="Orthocyrtus">Orthocyrtus</tp:taxon-name-part>) <tp:taxon-name-part taxon-name-part-type="species" reg="tboli">tboli</tp:taxon-name-part></tp:taxon-name> sp. nov. <bold>19–21</bold><tp:taxon-name><tp:taxon-name-part taxon-name-part-type="genus" reg="Metapocyrtus">Metapocyrtus</tp:taxon-name-part> (<tp:taxon-name-part taxon-name-part-type="subgenus" reg="Orthocyrtus">Orthocyrtus</tp:taxon-name-part>) <tp:taxon-name-part taxon-name-part-type="species" reg="reagani">reagani</tp:taxon-name-part></tp:taxon-name> sp. nov.; <bold>13, 16, 19</bold> aedeagus in lateral view <bold>14, 17, 20</bold> idem. in dorsal view <bold>15, 18, 21</bold> sternite IX in dorsal view.</p></caption><graphic xmlns:xlink="http://www.w3.org/1999/xlink" xlink:href="zookeys-1088-115-g004.jpg" position="float" orientation="portrait" xlink:type="simple" id="oo_656236.jpg"><uri content-type="original_file" xlink:type="simple">https://binary.pensoft.net/fig/656236</uri></graphic></fig><p>Habitus as shown in Figs <xref ref-type="fig" rid="F3">10</xref>, <xref ref-type="fig" rid="F3">12</xref>.</p><p>Females differ from males in the following: a) pronotum slightly wider but nearly as long as male (<abbrev xmlns:xlink="http://www.w3.org/1999/xlink" xlink:title="length of the pronotum, from the base to apex along the midline" id="ABBRID0EABAG" xlink:type="simple">LP</abbrev>/<abbrev xmlns:xlink="http://www.w3.org/1999/xlink" xlink:title="maximum width across the pronotum" id="ABBRID0EEBAG" xlink:type="simple">WP</abbrev> 0.8-0.81); b) pronotum imperfectly subglobular and slightly sulcate, and c) elytra imperfectly subovate (<abbrev xmlns:xlink="http://www.w3.org/1999/xlink" xlink:title="length of the elytra in dorsal view, from the level of the basal margins to the apices of the elytral" id="ABBRID0EIBAG" xlink:type="simple">LE</abbrev>/<abbrev xmlns:xlink="http://www.w3.org/1999/xlink" xlink:title="maximum width across the elytra" id="ABBRID0EMBAG" xlink:type="simple">WE</abbrev> 1.14- 1.25), longer and wider (<abbrev xmlns:xlink="http://www.w3.org/1999/xlink" xlink:title="maximum width across the elytra" id="ABBRID0EQBAG" xlink:type="simple">WE</abbrev>/<abbrev xmlns:xlink="http://www.w3.org/1999/xlink" xlink:title="maximum width across the pronotum" id="ABBRID0EUBAG" xlink:type="simple">WP</abbrev> 1.59–1.6, <abbrev xmlns:xlink="http://www.w3.org/1999/xlink" xlink:title="length of the elytra in dorsal view, from the level of the basal margins to the apices of the elytral" id="ABBRID0EYBAG" xlink:type="simple">LE</abbrev>/<abbrev xmlns:xlink="http://www.w3.org/1999/xlink" xlink:title="length of the pronotum, from the base to apex along the midline" id="ABBRID0E3BAG" xlink:type="simple">LP</abbrev> 2.45–2.5) than in male, widest before middle; d) ventrite 1 flattened or slightly convex on disc. Metasternum and Ventrite 1 flattish. Otherwise, female similar to the male.</p></tp:treatment-sec><tp:treatment-sec sec-type="etymology" id="SECID0EACAG"><title>Etymology.</title><p>The specific epithet is named after Reagan Joseph Villanueva (Davao, Philippines) for his great contribution in the advancement of insect studies in the Philippines, particularly the order <tp:taxon-name><tp:taxon-name-part taxon-name-part-type="order">Odonata</tp:taxon-name-part></tp:taxon-name>. Invariable genitive.</p></tp:treatment-sec><tp:treatment-sec sec-type="distribution" id="SECID0ELCAG"><title>Distribution.</title><p><tp:taxon-name><tp:taxon-name-part taxon-name-part-type="genus" reg="Metapocyrtus">Metapocyrtus</tp:taxon-name-part> (<tp:taxon-name-part taxon-name-part-type="subgenus" reg="Orthocyrtus">Orthocyrtus</tp:taxon-name-part>) <tp:taxon-name-part taxon-name-part-type="species" reg="reagani">reagani</tp:taxon-name-part></tp:taxon-name> sp. nov. is known from a restricted area of Bukidnon Province (Fig. <xref ref-type="fig" rid="F5">22</xref>).</p><fig id="F5" position="float" orientation="portrait"><object-id xmlns:xlink="http://www.w3.org/1999/xlink" content-type="doi" xlink:type="simple">10.3897/zookeys.1088.79021.figure22</object-id><object-id xmlns:xlink="http://www.w3.org/1999/xlink" content-type="arpha" xlink:type="simple">46035EB2-9BA1-5411-A75C-ACAB22DF2430</object-id><label>Figure 22.</label><caption><p>Distribution of <tp:taxon-name><tp:taxon-name-part taxon-name-part-type="genus" reg="Metapocyrtus">Metapocyrtus</tp:taxon-name-part> (<tp:taxon-name-part taxon-name-part-type="subgenus" reg="Orthocyrtus">Orthocyrtus</tp:taxon-name-part>)</tp:taxon-name> spp. on Mindanao Island, Philippines.</p></caption><graphic xmlns:xlink="http://www.w3.org/1999/xlink" xlink:href="zookeys-1088-115-g005.jpg" position="float" orientation="portrait" xlink:type="simple" id="oo_656237.jpg"><uri content-type="original_file" xlink:type="simple">https://binary.pensoft.net/fig/656237</uri></graphic></fig></tp:treatment-sec></tp:taxon-treatment>
